# Supplementary material for: Changes in self-reported risky sexual behaviour indicators among adults receiving regular risk reduction counselling and optional initiation of pre-exposure prophylaxis in an HIV vaccine preparedness study in Masaka, Uganda
Source: Glob Health Action. 2023 Aug 7;16(1):2242672. doi: 10.1080/16549716.2023.2242672 (PMC10408567; doi:10.1080/16549716.2023.2242672)
Supplement: Supplemental Material [file ZGHA_A_2242672_SM7210.zip]

Archive with 3 entries (3 files):
- S1_Risk_assesment_questionnaire_bot_6.pdf
- S2_A_comparison_of_participants_wit_7.docx
- S3_Risk_Scores.docx
